# Supplementary material for: Temperate Propolis Has Anti-Inflammatory Effects and Is a Potent Inhibitor of Nitric Oxide Formation in Macrophages
Source: Metabolites. 2020 Oct 14;10(10):413. doi: 10.3390/metabo10100413 (PMC7602400; doi:10.3390/metabo10100413)
Supplement: Supplementary file 1 [file metabolites-10-00413-s001.zip]

Archive with 2 entries (2 files):
- metabolites-946794 supplementary/metabolites-946794 supplementary.docx
- metabolites-946794 supplementary/metabolites-946794-Appendix 1.pdf
